# Supplementary material for: The relationship between measures of foot mobility and subtalar joint stiffness using vibration energy with color Doppler imaging-A clinical proof-of-concept validation study
Source: PLoS One. 2020 Aug 19;15(8):e0237634. doi: 10.1371/journal.pone.0237634 (PMC7437893; doi:10.1371/journal.pone.0237634)
Supplement: S1 Data — (XLSX) [file pone.0237634.s001.xlsx]

## Sheet: Plos_VECDI_cadaveric_raw
Cadaver	Age	Normal_VECDI_mean	Fixed_VECDI_mean	Normal_PROM_mean	Fixed_PROM_mean	VECDI_M1	VECDI_M2	VECDI_M3	VECDI_M1_fix	VECDI_M2_fix	VECDI_M3_fix	PROM_M1	PROM_M2	PROM_M3	PROM_M1_fix	PROM_M2_fix	PROM_M3_fix		Abbreviation	Full Notation
1	73	9	2.83	25.33	3	10	9	8	3	1.5	4	26	28	22	3	3	3		VECDI	Vibration Energy with Color Doppler Imaging
2	83	7.67	4.83	31	4.67	6	6.5	10.5	3.5	6.5	4.5	31	31	31	4	5	5		M1	Measurement 1
3	76	9.3	1.17	23.67	2.67	8.5	11	8.5	0	1.5	2	24	24	23	2	3	3		M2	Measurement 2
4	89	9	5	23.67	2.67	8	9	10	4	5.5	5.5	24	24	23	2	3	3		M3	Measurement 3
5	79	10.67	5	20	4	10.5	9	12.5	5	5	5	20	19	21	4	3	5		PROM	Passive Range of Motion
6	75	10	7.33	49.33	4.33	10	12.5	7.5	9	6.5	6.5	48	48	52	4	5	4		fix	STJ fixated with screw
7	76	7.83	6.33	22	4	7.5	7.5	8.5	6	7	6	23	23	20	3	4	5
8	92	4.83	3.5	31.67	3.67	4.5	5.5	4.5	3.5	3	4	32	32	31	4	3	4

## Sheet: Plos_VECDI_in-vivo_raw
Rater-2_VECDI_mean	Rater-1_VECDI_mean	Rater-2_VECDI_M1	Rater-2_VECDI_M2	Rater-2_VECDI_M3	Rater-1_VECDI_M1	Rater-1_VECDI_M2	Rater-1_VECDI_M3	DorsumPROM_mean	PosteriorPROM_mean	MFWDIFF_mean	Foot_length	MFW_NWB_M1	MFW_NWB_M2	MFW_NWB_M3	MFW_WB_M1	MFW_WB_M2	MFW_WB_M3	MFWDIFF1	MFWDIFF2	MFWDIFF3	Gender	Age	Height	Weight	Num_Inj	DorsumPROM_M1	DorsumPROM_M2	DorsumPROM_M3	PosteriorPROM_M1	PosteriorPROM_M2	PosteriorPROM_M3	GroupClassification	Inc_Lax_VECDI	Norm_Lax_VECDI	Dec_Lax_VECDI			Abbreviation	Full Notation
4	6.83	4	4	4	7	6.5	7	37.33	32.33	13.98	255.77	66.77	67.66	68.13	81.77	81.44	81.29	15	13.78	13.16	female	34	1.62	68.18	0	37	38	37	33	33	31	decreased stiffness	6.33	3.5	2.33			VECDI	Vibration Energy with Color Doppler Imaging
6	3.17	6.5	4.5	7	3	3.5	3	16.33	13.33	7.03	253.8	81.52	83.29	83.08	89.6	89.3	90.08	8.08	6.01	7	male	33	1.73	90.9	0	16	18	15	13	14	13	increased stiffness	6.33	3.5	2.67			M1	Measurement 1
4.33	5.33	4	4.5	4.5	5.5	5.5	5	38.33	41.33	10.87	241.5	69.53	69.83	70.28	80.85	81.28	80.11	11.32	11.45	9.83	female	23	1.6	54.5	1	41	37	37	44	41	39	normal stiffness	6.67	3.67	3.17			M2	Measurement 2
6.33	3.67	6	7.5	5.5	4	3.5	3.5	36	32	9.31	246.3	77.01	77.34	77.72	86.72	86.5	86.77	9.71	9.16	9.05	female	36	1.6	70.45	0	37	37	34	32	33	31	normal stiffness	6.83	4	3.17			M3	Measurement 3
4.33	6.67	4	4.5	4.5	6	7	7	27.67	25	10	249.3	70.41	72.41	72.15	81.8	81.93	81.25	11.39	9.52	9.1	female	33	1.65	60.45	0	32	27	24	28	24	23	decreased stiffness	6.83	4.17	3.17			PROM	Passive Range of Motion
6.17	2.67	6.5	6	6	3	2	3	9.67	16.67	9.42	284.88	87.25	85.03	84.72	94.78	95.62	94.85	7.53	10.59	10.13	male	23	1.88	88.64	0	11	10	8	17	16	17	increased stiffness	7	4.33	3.33			MFWDIFF	Midfoot Width Difference
6.67	4.83	7	6.5	6.5	5.5	4	5	25	28	6.67	291.45	83.81	85.44	83.44	92.35	90.19	90.17	8.54	4.75	6.73	male	22	1.9	92.3	0	27	25	23	29	29	26	normal stiffness	7.5	4.5				MFW-NMW	Midfoot Width non-weightbearing
7.67	4.17	8	7.5	7.5	5	3	4.5	25.67	19.67	8.69	312.05	91.78	91.32	91.53	99.87	100.86	99.98	8.09	9.54	8.45	male	35	1.95	113.64	1	27	26	24	20	19	20	normal stiffness		4.5				MFW-WB	Midfoot Width weightbearing
5.17	4.33	5.5	4.5	5.5	5	4	4	28	28.33	8.04	228.43	74.04	74.62	72.94	81.76	81.87	82.1	7.72	7.25	9.16	female	24	1.55	47.73	0	30	27	27	30	26	29	normal stiffness		4.67				Num_Inj	Number of previous ankle-foot injuries
5.5	7	6	5	5.5	7.5	6	7.5	17.67	21.67	7.22	259.1	83.09	84.99	84.3	91.64	91.54	90.85	8.55	6.55	6.55	male	24	1.73	75.5	0	19	17	17	23	21	21	decreased stiffness		4.83				Inc_Lax	Increased Stiffness group
	6.83				7	7	6.5	32.67	27	1.39	218.3	70.08	70.65	71.05	71.63	72.2	72.11	1.55	1.55	1.06	female	22	1.64	61.4	2	35	32	31	28	27	26	decreased stiffness		4.83				Norm_Lax	Normal Stiffness group
	3.5				3.5	4	3	16	15	4.44	265	86.07	87.33	85.66	91.34	90.57	90.48	5.27	3.24	4.82	male	25	1.78	81.8	0	16	16	16	15	16	14	normal stiffness		5.33				Dec_Lax	Decreased Stiffness group
	4				3.5	3	5.5	22.67	19.33	6.8	252.31	77.3	76.8	78.65	83.92	84.44	84.79	6.62	7.64	6.14	female	25	1.75	72.7	0	23	23	22	19	19	20	normal stiffness		5.5
	3.33				3.5	3	3.5	15.33	19.33	4.22	278.33	90.41	88.62	90.18	94.26	93.68	93.95	3.85	5.06	3.77	male	22	1.88	88.6	4	16	16	14	21	19	18	increased stiffness		6
	4.5				4	5.5	4	18.67	22.33	5.48	263.78	80.65	80.67	81.12	86.4	86.23	86.25	5.75	5.56	5.13	male	24	1.78	74.1	0	19	18	19	21	22	24	normal stiffness		6
	7.5				6.5	7.5	8.5	22	19.33	5.86	212.6	74.36	73.53	70.73	80.02	77.89	78.28	5.66	4.36	7.55	female	25	1.59	49.1	0	23	23	20	19	20	19	decreased stiffness
	3.5				4	3	3	19.33	25.33	6.43	228.44	69.95	68.77	67.78	75.22	74.44	76.15	5.27	5.67	8.37	female	24	1.52	50	0	23	18	17	28	23	25	normal stiffness
	6				6.5	6	5.5	12.33	12	9.28	259.61	76.52	74.89	74.89	84.16	85.07	84.92	7.64	10.18	10.03	female	25	1.8	68.18	0	12	12	13	13	12	11	normal stiffness
	6.33				6.5	6	6.5	25.67	28.33	7.74	238.39	65.19	65.2	67.13	74.31	74.18	72.26	9.12	8.98	5.13	female	20	1.65	56.8	0	26	26	25	29	28	28	decreased stiffness
	4.5				4.5	4.5	4.5	19.33	20.33	7.46	240.1	71.62	70.42	68.28	77.84	78.19	76.67	6.22	7.77	8.39	female	22	1.55	47.27	0	22	19	17	22	20	19	normal stiffness
	6.33				5.5	7	6.5	18	24	6	254.34	71.9	72.71	72.11	77.81	78.65	78.26	5.91	5.94	6.15	female	23	1.68	67.73	0	18	19	17	23	25	24	decreased stiffness
	5.5				5.5	6	5	12.67	15.67	6.83	239.09	75.86	74.93	75.39	81.66	83.14	81.86	5.8	8.21	6.47	female	23	1.68	72.7	0	17	12	9	19	15	13	normal stiffness
	3.17				3.5	2.5	3.5	14	21	9.75	253.38	69.99	69.89	70.22	80.16	79.19	80	10.17	9.3	9.78	female	22	1.7	61.36	0	15	13	14	22	19	22	increased stiffness
	2.33				2.5	2	2.5	8.33	13	5.82	282.31	80.86	86.45	86.44	89.85	90.76	90.6	8.99	4.31	4.16	male	22	1.85	77.27	0	9	8	8	15	12	12	increased stiffness
	4.67				5	5	4	18	20.67	5.3	248.33	69.18	68.1	68.19	74	73.3	74.08	4.82	5.2	5.89	female	22	1.63	52.27	0	17	19	18	22	21	19	normal stiffness
	3.17				3.5	3	3	19.67	14.33	3.133	241.96	73.56	73.04	73.55	76.19	76.27	77.09	2.63	3.23	3.54	male	21	1.7	61.36	0	23	18	18	15	15	13	increased stiffness
	6				6	5	7	31.67	33.67	3.96	221.34	63.75	64.8	65.25	68.02	68.35	69.31	4.27	3.55	4.06	female	26	1.6	52.27	0	30	33	32	33	33	35	normal stiffness
	4.83				4.5	5	5	17.67	21.67	7.18	276.54	79.55	79.06	78.59	86.39	86.57	85.78	6.84	7.51	7.19	male	24	1.85	77.27	0	17	19	17	22	22	21	normal stiffness
